# Supplementary material for: In silico prediction of high-resolution Hi-C interaction matrices
Source: Nat Commun. 2019 Dec 6;10:5449. doi: 10.1038/s41467-019-13423-8 (PMC6898380; doi:10.1038/s41467-019-13423-8)
Supplement: Supplementary file 4 — Supplementary Data 1 [file 41467_2019_13423_MOESM4_ESM.xlsx]

## Sheet: Supplementary Data 1
			MULTI-CELL				WINDOW
cellline	Avg # of Pairs	STD # of Pairs	Avg Memory (GB)	STD Memory (GB)	Avg Time (hours)	STD Time (hours)	Avg Memory (GB)	STD Memory (GB)	Avg Time (hours)	STD Time (hours)
Gm12878	4.3136e+06	2.11038e+06	53.02	24.0285	3.83389	2.09394	6.25119	3.12006	0.095303	0.0565504
K562	2.87458e+06	1.44707e+06	68.141	34.3206	5.4738	3.29745	4.20792	2.11792	0.0598485	0.0335889
Huvec	2.09818e+06	1.02663e+06	50.1994	24.8584	3.85897	2.04328	3.09576	1.5398	0.0475947	0.0299407
Hmec	1.62117e+06	829528	39.8572	22.5041	2.83342	1.78949	2.38293	1.22872	0.0336174	0.0217015
Nhek	2.09255e+06	1.08054e+06	48.6987	24.3982	3.97478	1.94472	3.0972	1.60058	0.0472348	0.0308967
MULTI-CELL
	Gm12878			K562			Huvec			Hmec			Nhek
Chromosome	# of pairs	Avg Memory (STD)	Avg Time (STD)	# of pairs	Avg Memory (STD)	Avg Time (STD)	# of pairs	Avg Memory (STD)	Avg Time (STD)	# of pairs	Avg Memory (STD)	Avg Time (STD)	# of pairs	Avg Memory (STD)	Avg Time (STD)
chr1	7956221	82.306 (4.883)	7.939 (2.451)	5885018	119.973 (36.194)	12.505 (6.986)	3951316	92.872 (4.775)	6.632 (1.659)	3138378	87.85 (9.867)	7.207 (2.018)	3772979	83.393 (22.96)	6.397 (2.913)
chr2	8431014	89.852 (5.653)	7.601 (2.765)	5553321	141.438 (3.745)	12.294 (3.93)	4109086	101.668 (11.737)	8.065 (2.021)	3226438	87.954 (9.385)	6.737 (1.485)	4189164	81.461 (27.561)	6.634 (3.073)
chr3	7076277	69.961 (7.358)	6.182 (2.152)	4501362	111.677 (5.66)	9.702 (2.613)	3430030	81.498 (4.114)	6.102 (1.065)	2696868	66.313 (2.809)	4.317 (1.581)	3520914	58.386 (24.016)	4.624 (2.803)
chr4	6588833	70.33 (2.151)	5.253 (1.382)	4046034	97.494 (1.535)	9.078 (3.394)	3061584	73.002 (2.539)	5.727 (1.256)	2453841	61.968 (5.41)	4.332 (0.885)	3380401	87.5 (13.615)	7.224 (1.826)
chr5	6280561	63.455 (0.611)	5.303 (1.883)	4219004	101.905 (0.339)	8.996 (2.118)	3023192	71.041 (3.437)	6.263 (0.926)	2367717	57.062 (2.115)	3.976 (0.803)	3160925	90.761 (8.247)	6.606 (1.428)
chr6	6040250	61.243 (2.489)	3.586 (1.451)	4267669	101.925 (3.735)	7.49 (2.098)	2962538	70.644 (4.515)	6.049 (1.28)	2332279	55.444 (5.613)	4.153 (0.578)	3001197	72.521 (0.351)	6.642 (1.512)
chr7	5348389	55.048 (10.609)	3.922 (2.002)	3872570	93.583 (5.719)	6.857 (2.209)	2593789	63.295 (2.681)	4.96 (0.967)	1964756	47.006 (0.913)	4.078 (1.22)	2592357	62.625 (1.332)	5.078 (1.293)
chr8	5068599	50.565 (1.05)	3.099 (1.434)	3339998	82.333 (8.89)	5.775 (2.24)	2475334	59.816 (2.737)	4.648 (1.149)	1904222	44.709 (3.197)	2.968 (0.94)	2572441	61.303 (3.399)	4.556 (1.125)
chr9	3944163	53.421 (24.774)	3.543 (2.842)	2287169	54.324 (5.511)	4.082 (1.275)	1952868	46.573 (1.621)	3.598 (0.927)	1525007	36.173 (0.904)	2.202 (0.356)	1921549	45.97 (1.386)	3.854 (1.215)
chr10	4619810	47.949 (11.035)	3.117 (1.433)	3095773	72.612 (5.947)	5.254 (1.782)	2304431	55.191 (2.76)	4.712 (1.748)	1734927	41.348 (0.519)	2.696 (0.473)	2250518	53.927 (5.492)	4.327 (1.016)
chr11	4732805	49.122 (9.294)	3.379 (1.311)	3173668	75.761 (8.812)	5.84 (1.644)	2276862	54.966 (3.67)	4.031 (1.145)	1796569	42.783 (1.115)	2.972 (0.639)	2267062	56.5 (7.477)	5.295 (1.871)
chr12	4742239	67.099 (27.112)	4.219 (2.621)	3147594	74.019 (7.169)	5.719 (1.761)	2328998	57.239 (4.554)	4.397 (1.259)	1822434	43.465 (0.486)	2.987 (0.685)	2272205	53.092 (6.715)	4.415 (1.128)
chr13	3399586	82.077 (2.892)	5.606 (1.477)	1809977	43.467 (0.508)	3.33 (0.864)	1620218	38.753 (0.445)	3.19 (1.047)	1229781	29.248 (0.449)	2.041 (0.526)	1747742	42.034 (0.376)	3.502 (0.802)
chr14	3175714	76.179 (0.444)	4.671 (0.512)	1811847	43.225 (0.51)	2.861 (0.751)	1522711	36.214 (0.507)	2.681 (0.994)	1117979	26.421 (0.457)	1.723 (0.452)	1518533	36.391 (0.41)	3.007 (0.796)
chr15	2786480	71.485 (0.415)	4.025 (0.447)	1987616	46.276 (4.812)	3.118 (0.918)	1393006	33.192 (0.429)	2.397 (0.838)	1049323	24.711 (0.457)	1.593 (0.384)	1280824	30.571 (0.407)	2.552 (0.764)
chr16	2649976	26.058 (1.086)	1.666 (0.488)	1915134	45.502 (0.618)	3.301 (1.058)	1296714	30.684 (0.518)	1.968 (0.603)	943674	22.308 (0.429)	1.474 (0.312)	1199403	28.539 (0.409)	2.211 (0.54)
chr17	2748296	61.282 (9.871)	5.673 (1.461)	1933968	46.276 (0.459)	2.901 (0.503)	1317239	31.351 (0.502)	2.113 (0.724)	1014195	23.997 (0.54)	1.615 (0.322)	1144754	26.918 (1.252)	2.425 (1.003)
chr18	2677744	26.209 (0.861)	1.688 (0.259)	1676537	39.527 (2.916)	2.776 (0.837)	1305202	30.99 (0.603)	2.268 (0.435)	993918	23.355 (0.679)	1.507 (0.253)	1355298	31.347 (2.211)	2.326 (0.851)
chr19	2021880	19.488 (0.826)	1.228 (0.185)	1498779	33.125 (4.556)	2.683 (0.765)	931831	21.522 (1.002)	1.369 (0.323)	693905	16.167 (0.39)	1.056 (0.191)	782574	18.493 (0.402)	1.516 (0.489)
chr20	2208359	21.363 (0.985)	1.299 (0.296)	1499469	34.203 (3.453)	2.362 (0.763)	1137555	26.863 (0.477)	1.752 (0.44)	847868	19.99 (0.334)	1.475 (0.145)	1035964	24.624 (0.384)	2.048 (0.515)
chr21	1196770	10.846 (0.855)	0.675 (0.159)	872535	20.581 (0.528)	1.582 (0.836)	576631	13.439 (0.406)	0.996 (0.241)	395560	9.057 (0.247)	0.602 (0.035)	572847	13.458 (0.291)	1.401 (0.579)
chr22	1205317	11.102 (0.94)	0.668 (0.136)	845623	19.877 (2.057)	1.918 (1.124)	588920	13.576 (0.46)	0.98 (0.362)	416038	9.53 (0.267)	0.625 (0.024)	496370	11.559 (0.322)	0.807 (0.111)
WINDOW
	Gm12878			K562			Huvec			Hmec			Nhek
Chromosome	# of pairs	Avg Memory (STD)	Avg Time (STD)	# of pairs	Avg Memory (STD)	Avg Time (STD)	# of pairs	Avg Memory (STD)	Avg Time (STD)	# of pairs	Avg Memory (STD)	Avg Time (STD)	# of pairs	Avg Memory (STD)	Avg Time (STD)
chr1	7956221	11.795 (0.173)	0.205 (0.017)	5885018	8.602 (0.037)	0.095 (0.033)	3951316	5.803 (0.007)	0.072 (0.027)	3138378	4.584 (0.006)	0.079 (0.011)	3772979	5.564 (0.012)	0.094 (0.021)
chr2	8431014	12.306 (0.012)	0.213 (0.021)	5553321	8.139 (0.366)	0.108 (0.034)	4109086	6.054 (0.008)	0.114 (0.014)	3226438	4.723 (0.01)	0.067 (0.015)	4189164	6.218 (0.012)	0.087 (0.022)
chr3	7076277	10.318 (0.009)	0.098 (0.006)	4501362	6.553 (0.026)	0.116 (0.001)	3430030	4.998 (0.003)	0.089 (0.013)	2696868	3.938 (0.007)	0.059 (0.006)	3520914	5.111 (0.101)	0.078 (0.034)
chr4	6588833	9.616 (0.016)	0.168 (0.047)	4046034	5.908 (0.006)	0.115 (0.006)	3061584	4.502 (0.009)	0.073 (0.015)	2453841	3.589 (0.006)	0.062 (0.008)	3380401	4.984 (0.01)	0.105 (0.026)
chr5	6280561	9.228 (0.067)	0.153 (0.039)	4219004	6.154 (0.012)	0.105 (0.018)	3023192	4.442 (0.007)	0.077 (0.022)	2367717	3.457 (0.008)	0.048 (0.01)	3160925	4.664 (0.006)	0.09 (0.021)
chr6	6040250	8.804 (0.026)	0.148 (0.02)	4267669	6.389 (0.427)	0.085 (0.009)	2962538	4.68 (0.197)	0.078 (0.007)	2332279	3.406 (0.004)	0.061 (0.009)	3001197	4.493 (0.154)	0.08 (0.024)
chr7	5348389	7.669 (0.378)	0.12 (0.033)	3872570	5.629 (0.005)	0.072 (0.013)	2593789	4.196 (0.522)	0.075 (0.008)	1964756	3.296 (0.384)	0.051 (0.008)	2592357	3.826 (0.006)	0.07 (0.012)
chr8	5068599	7.412 (0.03)	0.128 (0.026)	3339998	4.851 (0.031)	0.08 (0.017)	2475334	3.631 (0.004)	0.06 (0.02)	1904222	2.776 (0.005)	0.03 (0.01)	2572441	3.794 (0.003)	0.068 (0.011)
chr9	3944163	5.384 (0.526)	0.087 (0.016)	2287169	3.361 (0.481)	0.049 (0.007)	1952868	2.573 (0.163)	0.038 (0.009)	1525007	2.221 (0.006)	0.027 (0.01)	1921549	2.931 (0.59)	0.04 (0.006)
chr10	4619810	6.724 (0.267)	0.1 (0.01)	3095773	4.535 (0.134)	0.059 (0.022)	2304431	3.383 (0.005)	0.06 (0.017)	1734927	2.529 (0.004)	0.031 (0.01)	2250518	3.524 (0.117)	0.056 (0.016)
chr11	4732805	6.916 (0.268)	0.113 (0.037)	3173668	4.605 (0.008)	0.067 (0.019)	2276862	3.338 (0.004)	0.059 (0.011)	1796569	2.62 (0.004)	0.038 (0.002)	2267062	3.348 (0.004)	0.037 (0.014)
chr12	4742239	6.761 (0.357)	0.11 (0.023)	3147594	4.562 (0.003)	0.075 (0.005)	2328998	3.418 (0.005)	0.052 (0.008)	1822434	2.661 (0.005)	0.035 (0.023)	2272205	3.345 (0.005)	0.029 (0.012)
chr13	3399586	4.953 (0.006)	0.065 (0.013)	1809977	2.822 (0.422)	0.032 (0.009)	1620218	2.372 (0.004)	0.04 (0.004)	1229781	1.789 (0.003)	0.022 (0.011)	1747742	2.575 (0.005)	0.025 (0.009)
chr14	3175714	4.618 (0.005)	0.068 (0.005)	1811847	2.628 (0.008)	0.041 (0.014)	1522711	2.22 (0.005)	0.028 (0.007)	1117979	1.624 (0.003)	0.024 (0.001)	1518533	2.235 (0.006)	0.03 (0.008)
chr15	2786480	4.045 (0.005)	0.055 (0.001)	1987616	2.881 (0.004)	0.037 (0.018)	1393006	2.035 (0.002)	0.024 (0.011)	1049323	1.525 (0.006)	0.014 (0.008)	1280824	1.877 (0.002)	0.032 (0.003)
chr16	2649976	3.857 (0.009)	0.053 (0.015)	1915134	2.785 (0.008)	0.026 (0.015)	1296714	1.904 (0.003)	0.026 (0.01)	943674	1.378 (0.004)	0.017 (0.009)	1199403	1.769 (0.007)	0.023 (0.008)
chr17	2748296	3.792 (0.443)	0.045 (0.018)	1933968	2.931 (0.59)	0.035 (0.01)	1317239	1.927 (0.005)	0.026 (0.003)	1014195	1.476 (0.004)	0.018 (0.01)	1144754	1.675 (0.013)	0.02 (0.007)
chr18	2677744	3.896 (0.007)	0.055 (0.015)	1676537	2.435 (0.003)	0.038 (0.012)	1305202	1.908 (0.004)	0.019 (0.005)	993918	1.444 (0.003)	0.02 (0.009)	1355298	1.99 (0.002)	0.029 (0.012)
chr19	2021880	2.803 (0.472)	0.025 (0.002)	1498779	2.165 (0.008)	0.026 (0.009)	931831	1.362 (0.002)	0.011 (0.002)	693905	1.005 (0.003)	0.012 (0.004)	782574	1.144 (0.001)	0.016 (0.002)
chr20	2208359	3.146 (0.59)	0.039 (0.009)	1499469	2.163 (0.005)	0.028 (0.012)	1137555	1.66 (0.007)	0.014 (0.002)	847868	1.226 (0.008)	0.016 (0.008)	1035964	1.519 (0.002)	0.02 (0.009)
chr21	1196770	1.736 (0.005)	0.022 (0.002)	872535	1.256 (0.003)	0.014 (0.006)	576631	0.839 (0.006)	0.008 (0.003)	395560	0.565 (0.019)	0.003 (0.002)	572847	0.839 (0.003)	0.007 (0.003)
chr22	1205317	1.747 (0.006)	0.025 (0.007)	845623	1.222 (0.003)	0.014 (0.003)	588920	0.859 (0.002)	0.007 (0.001)	416038	0.589 (0.012)	0.003 (0.001)	496370	0.713 (0.007)	0.006 (0.004)
Supplementary Data 1: Memory usage and run time of HiC-Reg for MULTI-CELL and WINDOW features per ﻿chromosome and genome-wide
