# Supplementary material for: In silico prediction of high-resolution Hi-C interaction matrices
Source: Nat Commun. 2019 Dec 6;10:5449. doi: 10.1038/s41467-019-13423-8 (PMC6898380; doi:10.1038/s41467-019-13423-8)
Supplement: Supplementary file 5 — Source data [file 41467_2019_13423_MOESM5_ESM.xlsx]

## Sheet: Data_Description
MAIN FIGURES	Quick key	Fig	Source data
	CV feature types	2A	Data/Predictions_Analysis/Gm12878/MULTICELL/CV, Data/Predictions_Analysis/Gm12878/WINDOW/CV, Data/Predictions_Analysis/K562/MULTICELL/CV, Data/Predictions_Analysis/K562/WINDOW/CV, Data/Predictions_Analysis/Huvec/MULTICELL/CV, Data/Predictions_Analysis/Huvec/WINDOW/CV, Data/Predictions_Analysis/Hmec/MULTICELL/CV, Data/Predictions_Analysis/Hmec/WINDOW/CV, Data/Predictions_Analysis/Nhek/MULTICELL/CV…	The specific files underlying Figs. 2, 3, 6, 7 and 8A, C and Supplementary Figs 1-10, 19, 20, 22, 24-26 are provided at https://doi. org/10.5281/zenodo.3525514
		2B
	Cross-chr	3A	Data/Predictions_Analysis/*/MULTICELL/CrossChrom, Data/Predictions_Analysis/*/WINDOW/CrossChrom
		3B
	Enrichment of CV	5A	spreadsheet with fold enr values
		5B	spreadsheet with fold enr values
		5C	spreadsheet with TAD similarity
		5D	Data/Predictions_Analysis/Gm12878/MULTICELL/CV, Data/Predictions_Analysis/K562/MULTICELL/CV
	Cross-cell	6A	Data/Predictions_Analysis/*/MULTICELL/CrossCell/, Data/Predictions_Analysis/*/WINDOW/CrossCell/
		6B
	Enrichment of Cross cell	7A	spreadsheet with fold enr values
		7B	spreadsheet with fold enr values
		7C	spreadsheet with TAD similarity
	HBA1	8A	Data/DownstreamAnalysis/well_characterized/hba1
		8C	Data/DownstreamAnalysis/well_characterized/hba1
	Quick key	Supp Fig	Source data
SUPPLEMENTARY FIGURES	Diff regression models	1	Data/SupFig1/
	Gm12878 cross-chr predictions	2	Data/Predictions_Analysis/Gm12878/MULTICELL/CrossChrom, Data/Predictions_Analysis/Gm12878/WINDOW/CrossChrom
	K562 cross-chr predictions	3	Data/Predictions_Analysis/K562/MULTICELL/CrossChrom, Data/Predictions_Analysis/K562/WINDOW/CrossChrom
	Huvec cross-chr predictions	4	Data/Predictions_Analysis/Huvec/MULTICELL/CrossChrom, Data/Predictions_Analysis/Huvec/WINDOW/CrossChrom
	Hmec cross-chr predictions	5	Data/Predictions_Analysis/Hmec/MULTICELL/CrossChrom, Data/Predictions_Analysis/Hmec/WINDOW/CrossChrom
	Nhek cross-chr predictions	6	Data/Predictions_Analysis/Nhek/MULTICELL/CrossChrom, Data/Predictions_Analysis/Nhek/WINDOW/CrossChrom
	OOB Feature importance	7	Data/DownstreamAnalysis/FeatureImp/OOBImportance/
	Path usage feature imp	8	Data/DownstreamAnalysis/FeatureImp/FeautreUsageCount/*_3chroms_FeautreUsageCount.txt
	Path usage feature imp all vs top 5%	9	DownstreamAnalysis/FeatureImp/FeautreUsageCount/*_chr17_FeautreUsageCount_allvstop5low.txt
	supfig 9 but showing top 20 features	10	Same as supfig 9
	Cross-cell predictions	19	Data/Predictions_Analysis/*/MULTICELL/CrossCell/, Data/Predictions_Analysis/*/WINDOW/CrossCell/
	Cross-cell predictions	20
	Well-characterized loci manhattan plots	22	Data/DownstreamAnalysis/well_characterized/hba1, Data/DownstreamAnalysis/well_characterized/pappa
	Well-characterized loci manhattan plots	24	Data/DownstreamAnalysis/well_characterized/pappa
	Well-characterized loci manhattan plots for enhancers	25	Data/DownstreamAnalysis/well_characterized/enhancer
	Classification performance	26	Data/DownstreamAnalysis/classification/

## Sheet: Figure 5A
Figure 5A: Fold enrichment of four configurations of CTCF motifs in significant interactions identified using true and predicted counts
cell	Count	Directionality	FoldEnrichment
Gm12878	True Count	++	0.698726
Gm12878	True Count	+-	2.30691
Gm12878	True Count	--	0.798108
Gm12878	True Count	-+	0.231832
Gm12878	Predicted Count	++	0.69266
Gm12878	Predicted Count	+-	2.26212
Gm12878	Predicted Count	--	0.717688
Gm12878	Predicted Count	-+	0.350705
K562	True Count	++	0.906746
K562	True Count	+-	1.75581
K562	True Count	--	0.890798
K562	True Count	-+	0.397152
K562	Predicted Count	++	0.939459
K562	Predicted Count	+-	1.57335
K562	Predicted Count	--	0.81049
K562	Predicted Count	-+	0.602938
Huvec	True Count	++	0.930828
Huvec	True Count	+-	1.58009
Huvec	True Count	--	0.908066
Huvec	True Count	-+	0.472736
Huvec	Predicted Count	++	0.581235
Huvec	Predicted Count	+-	2.351
Huvec	Predicted Count	--	0.558896
Huvec	Predicted Count	-+	0.294673
Hmec	True Count	++	0.919344
Hmec	True Count	+-	1.54612
Hmec	True Count	--	0.942762
Hmec	True Count	-+	0.443344
Hmec	Predicted Count	++	0.810289
Hmec	Predicted Count	+-	1.7851
Hmec	Predicted Count	--	0.852994
Hmec	Predicted Count	-+	0.385023
Nhek	True Count	++	0.817479
Nhek	True Count	+-	1.72949
Nhek	True Count	--	0.869223
Nhek	True Count	-+	0.416409
Nhek	Predicted Count	++	0.529539
Nhek	Predicted Count	+-	2.62633
Nhek	Predicted Count	--	0.376671
Nhek	Predicted Count	-+	0.0993688

## Sheet: Figure 5B
Figure 5B: Fold enrichment of interactions identified using ChIA-PET experiments in significant interactions from HiC-Reg’s predictions and true counts
cell	CHIAPET	Count	FoldEnrichment
Gm12878	GM12878_RAD21	True Count	109.044
Gm12878	Hela_RNAPII	True Count	68.3778
Gm12878	K562_CTCF	True Count	80.0362
Gm12878	K562_H4K27ac	True Count	79.4204
Gm12878	K562_H4K4Me1	True Count	78.8539
Gm12878	K562_H4K4Me2	True Count	83.0942
Gm12878	K562_H4K4Me3	True Count	78.5916
Gm12878	K562_PolII	True Count	85.1635
Gm12878	K562_RAD21	True Count	101.339
Gm12878	K562_RNAPII	True Count	42.3807
Huvec	GM12878_RAD21	True Count	4.01746
Huvec	Hela_RNAPII	True Count	3.38935
Huvec	K562_CTCF	True Count	3.7453
Huvec	K562_H4K27ac	True Count	3.71349
Huvec	K562_H4K4Me1	True Count	3.61301
Huvec	K562_H4K4Me2	True Count	3.57818
Huvec	K562_H4K4Me3	True Count	3.49387
Huvec	K562_PolII	True Count	3.8766
Huvec	K562_RAD21	True Count	4.27897
Huvec	K562_RNAPII	True Count	2.51556
Hmec	GM12878_RAD21	True Count	2.66103
Hmec	Hela_RNAPII	True Count	2.43952
Hmec	K562_CTCF	True Count	2.38924
Hmec	K562_H4K27ac	True Count	2.25819
Hmec	K562_H4K4Me1	True Count	2.27063
Hmec	K562_H4K4Me2	True Count	2.31459
Hmec	K562_H4K4Me3	True Count	2.409
Hmec	K562_PolII	True Count	2.54737
Hmec	K562_RAD21	True Count	2.75956
Hmec	K562_RNAPII	True Count	1.53777
K562	GM12878_RAD21	True Count	11.0602
K562	Hela_RNAPII	True Count	9.55359
K562	K562_CTCF	True Count	11.9453
K562	K562_H4K27ac	True Count	12.2559
K562	K562_H4K4Me1	True Count	11.854
K562	K562_H4K4Me2	True Count	12.5066
K562	K562_H4K4Me3	True Count	12.9258
K562	K562_PolII	True Count	12.6977
K562	K562_RAD21	True Count	13.9367
K562	K562_RNAPII	True Count	8.33916
Nhek	GM12878_RAD21	True Count	4.79365
Nhek	Hela_RNAPII	True Count	2.099
Nhek	K562_CTCF	True Count	3.99
Nhek	K562_H4K27ac	True Count	4.02846
Nhek	K562_H4K4Me1	True Count	3.86936
Nhek	K562_H4K4Me2	True Count	3.16541
Nhek	K562_H4K4Me3	True Count	3.41055
Nhek	K562_PolII	True Count	4.11014
Nhek	K562_RAD21	True Count	5.12363
Nhek	K562_RNAPII	True Count	1.68049
Gm12878	GM12878_RAD21	Predicted Count	169.064
Gm12878	Hela_RNAPII	Predicted Count	106.184
Gm12878	K562_CTCF	Predicted Count	123.999
Gm12878	K562_H4K27ac	Predicted Count	132.076
Gm12878	K562_H4K4Me1	Predicted Count	141.704
Gm12878	K562_H4K4Me2	Predicted Count	161.14
Gm12878	K562_H4K4Me3	Predicted Count	135.736
Gm12878	K562_PolII	Predicted Count	164.627
Gm12878	K562_RAD21	Predicted Count	180.512
Gm12878	K562_RNAPII	Predicted Count	72.3965
Huvec	GM12878_RAD21	Predicted Count	24.2366
Huvec	Hela_RNAPII	Predicted Count	13.6464
Huvec	K562_CTCF	Predicted Count	21.0248
Huvec	K562_H4K27ac	Predicted Count	19.876
Huvec	K562_H4K4Me1	Predicted Count	18.6459
Huvec	K562_H4K4Me2	Predicted Count	18.7429
Huvec	K562_H4K4Me3	Predicted Count	16.0202
Huvec	K562_PolII	Predicted Count	23.6983
Huvec	K562_RAD21	Predicted Count	29.6826
Huvec	K562_RNAPII	Predicted Count	12.5615
Hmec	GM12878_RAD21	Predicted Count	3.19202
Hmec	Hela_RNAPII	Predicted Count	3.24932
Hmec	K562_CTCF	Predicted Count	2.58871
Hmec	K562_H4K27ac	Predicted Count	2.12182
Hmec	K562_H4K4Me1	Predicted Count	2.07428
Hmec	K562_H4K4Me2	Predicted Count	2.22564
Hmec	K562_H4K4Me3	Predicted Count	3.05433
Hmec	K562_PolII	Predicted Count	3.1339
Hmec	K562_RAD21	Predicted Count	3.45018
Hmec	K562_RNAPII	Predicted Count	1.39258
K562	GM12878_RAD21	Predicted Count	30.654
K562	Hela_RNAPII	Predicted Count	44.2816
K562	K562_CTCF	Predicted Count	39.5578
K562	K562_H4K27ac	Predicted Count	43.1557
K562	K562_H4K4Me1	Predicted Count	39.0055
K562	K562_H4K4Me2	Predicted Count	49.1484
K562	K562_H4K4Me3	Predicted Count	53.7683
K562	K562_PolII	Predicted Count	42.6696
K562	K562_RAD21	Predicted Count	41.0496
K562	K562_RNAPII	Predicted Count	42.1151
Nhek	GM12878_RAD21	Predicted Count	13.9632
Nhek	Hela_RNAPII	Predicted Count	0
Nhek	K562_CTCF	Predicted Count	10.3309
Nhek	K562_H4K27ac	Predicted Count	6.17348
Nhek	K562_H4K4Me1	Predicted Count	7.76367
Nhek	K562_H4K4Me2	Predicted Count	7.06357
Nhek	K562_H4K4Me3	Predicted Count	5.22262
Nhek	K562_PolII	Predicted Count	9.29643
Nhek	K562_RAD21	Predicted Count	16.2621
Nhek	K562_RNAPII	Predicted Count	0.766761

## Sheet: Figure 5C
Figure 5C: TAD similarity identifed from true and predicted counts
chromosome	Gm12878	K562	Huvec	Hmec	Nhek
chr1	0.794699	0.739154	0.800746	0.811385	0.821503
chr2	0.810751	0.81504	0.841942	0.844062	0.827989
chr3	0.826996	0.804414	0.853606	0.832987	0.853572
chr4	0.789094	0.813112	0.883636	0.876311	0.872758
chr5	0.818389	0.801746	0.859774	0.852524	0.843856
chr6	0.792079	0.804883	0.854115	0.843912	0.83872
chr7	0.798524	0.79576	0.838808	0.815988	0.84241
chr8	0.817541	0.818685	0.873349	0.865036	0.856572
chr9	0.783342	0.814421	0.831789	0.784676	0.855682
chr10	0.773858	0.793133	0.853101	0.837225	0.854261
chr11	0.819366	0.766923	0.809819	0.780071	0.855906
chr12	0.819038	0.775816	0.851058	0.79965	0.82176
chr13	0.895369	0.850602	0.879931	0.873912	0.902931
chr14	0.819302	0.774196	0.821355	0.806884	0.835468
chr15	0.799091	0.79232	0.811393	0.854169	0.853649
chr16	0.79432	0.78383	0.800421	0.799615	0.836015
chr17	0.738851	0.723375	0.71819	0.789503	0.794175
chr18	0.861533	0.887886	0.903718	0.859005	0.903197
chr19	0.702281	0.659844	0.759901	0.758843	0.785421
chr20	0.850049	0.778136	0.82324	0.856551	0.839783
chr21	0.878904	0.853363	0.819015	0.867802	0.819591
chr22	0.772796	0.776987	0.766587	0.796582	0.796125

## Sheet: Figure7A
Figure7A: Enrichment of CTCF motifs in four configurations for cross-cell predictions.
Directionality	TrainCell	TestCell	Enrichment
++	Gm12878	Gm12878	0.423859
++	K562	Gm12878	0.491979
++	Huvec	Gm12878	0.344385
++	Hmec	Gm12878	0.702827
++	Nhek	Gm12878	0
++	Ensemble	Gm12878	0
+-	Gm12878	Gm12878	3.14499
+-	K562	Gm12878	2.86308
+-	Huvec	Gm12878	1.40291
+-	Hmec	Gm12878	1.71785
+-	Nhek	Gm12878	0.534442
+-	Ensemble	Gm12878	2.00416
--	Gm12878	Gm12878	0.349159
--	K562	Gm12878	0
--	Huvec	Gm12878	1.13477
--	Hmec	Gm12878	0.833707
--	Nhek	Gm12878	3.63126
--	Ensemble	Gm12878	0
-+	Gm12878	Gm12878	0.0641462
-+	K562	Gm12878	0.595643
-+	Huvec	Gm12878	1.25085
-+	Hmec	Gm12878	0.765827
-+	Nhek	Gm12878	0.277967
-+	Ensemble	Gm12878	2.08475
++	Gm12878	K562	0
++	K562	K562	0.758869
++	Huvec	K562	0
++	Hmec	K562	0.55018
++	Nhek	K562	1.46715
++	Ensemble	K562	0
+-	Gm12878	K562	3.89876
+-	K562	K562	2.41992
+-	Huvec	K562	3.89876
+-	Hmec	K562	1.49249
+-	Nhek	K562	1.94938
+-	Ensemble	K562	0
--	Gm12878	K562	0
--	K562	K562	0.393606
--	Huvec	K562	0
--	Hmec	K562	1.69435
--	Nhek	K562	0
--	Ensemble	K562	0
-+	Gm12878	K562	0
-+	K562	K562	0.227363
-+	Huvec	K562	0
-+	Hmec	K562	0.583801
-+	Nhek	K562	0
-+	Ensemble	K562	0
++	Gm12878	Huvec	0
++	K562	Huvec	0.809953
++	Huvec	Huvec	0.458992
++	Hmec	Huvec	0.767545
++	Nhek	Huvec	1.49719
++	Ensemble	Huvec	4.49156
+-	Gm12878	Huvec	3.48998
+-	K562	Huvec	2.75711
+-	Huvec	Huvec	2.72211
+-	Hmec	Huvec	1.85122
+-	Nhek	Huvec	2.43744
+-	Ensemble	Huvec	0
--	Gm12878	Huvec	0.165911
--	K562	Huvec	0.239348
--	Huvec	Huvec	0.452926
--	Hmec	Huvec	0.785454
--	Nhek	Huvec	0
--	Ensemble	Huvec	0
-+	Gm12878	Huvec	0
-+	K562	Huvec	0
-+	Huvec	Huvec	0.12701
-+	Hmec	Huvec	0.468047
-+	Nhek	Huvec	0
-+	Ensemble	Huvec	0
++	Gm12878	Hmec	0.226752
++	K562	Hmec	0.680257
++	Huvec	Hmec	0.734426
++	Hmec	Hmec	0.817183
++	Nhek	Hmec	0.377921
++	Ensemble	Hmec	0.277142
+-	Gm12878	Hmec	3.01097
+-	K562	Hmec	2.37532
+-	Huvec	Hmec	2.12627
+-	Hmec	Hmec	1.70214
+-	Nhek	Hmec	2.89946
+-	Ensemble	Hmec	3.27118
--	Gm12878	Hmec	0.724145
--	K562	Hmec	0.362072
--	Huvec	Hmec	0.597419
--	Hmec	Hmec	0.861376
--	Nhek	Hmec	0.241382
--	Ensemble	Hmec	0
-+	Gm12878	Hmec	0
-+	K562	Hmec	0.180189
-+	Huvec	Hmec	0.261524
-+	Hmec	Hmec	0.504007
-+	Nhek	Hmec	0.150157
-+	Ensemble	Hmec	0
++	Gm12878	Nhek	0.427461
++	K562	Nhek	0.492959
++	Huvec	Nhek	0.643736
++	Hmec	Nhek	0.766642
++	Nhek	Nhek	0.91997
++	Ensemble	Nhek	0.486421
+-	Gm12878	Nhek	2.60918
+-	K562	Nhek	2.40718
+-	Huvec	Nhek	2.18674
+-	Hmec	Nhek	1.55734
+-	Nhek	Nhek	2.24617
+-	Ensemble	Nhek	2.49402
--	Gm12878	Nhek	0.580808
--	K562	Nhek	0.566756
--	Huvec	Nhek	0.532407
--	Hmec	Nhek	0.930556
--	Nhek	Nhek	0.208333
--	Ensemble	Nhek	0.49569
-+	Gm12878	Nhek	0
-+	K562	Nhek	0.197849
-+	Huvec	Nhek	0.328571
-+	Hmec	Nhek	0.626667
-+	Nhek	Nhek	0.2
-+	Ensemble	Nhek	0.158621

## Sheet: Figure 7B
Figure 7B: Fold enrichment of ChIA-PET interactions in cross-cell predictions
CHIAPET	TrainCell	TestCell	Enrichment
K562_CTCF	Gm12878	Gm12878	125.772
K562_CTCF	K562	Gm12878	12.3693
K562_CTCF	Hmec	Gm12878	2.95582
K562_CTCF	Huvec	Gm12878	1.97819
K562_CTCF	Nhek	Gm12878	0.201973
K562_CTCF	Ensemble	Gm12878	0
K562_CTCF	Gm12878	K562	42.7084
K562_CTCF	K562	K562	43.9915
K562_CTCF	Hmec	K562	0.208945
K562_CTCF	Huvec	K562	2.59035
K562_CTCF	Nhek	K562	0.390477
K562_CTCF	Ensemble	K562	1.41888
K562_CTCF	Gm12878	Hmec	37.9198
K562_CTCF	K562	Hmec	13.641
K562_CTCF	Hmec	Hmec	1.39638
K562_CTCF	Huvec	Hmec	1.7171
K562_CTCF	Nhek	Hmec	4.56989
K562_CTCF	Ensemble	Hmec	19.8796
K562_CTCF	Gm12878	Huvec	90.3876
K562_CTCF	K562	Huvec	17.8398
K562_CTCF	Hmec	Huvec	0.782624
K562_CTCF	Huvec	Huvec	7.58593
K562_CTCF	Nhek	Huvec	1.39426
K562_CTCF	Ensemble	Huvec	10.0233
K562_CTCF	Gm12878	Nhek	52.7577
K562_CTCF	K562	Nhek	7.23377
K562_CTCF	Hmec	Nhek	0.750594
K562_CTCF	Huvec	Nhek	2.03277
K562_CTCF	Nhek	Nhek	4.14819
K562_CTCF	Ensemble	Nhek	4.66538
K562_H4K4Me1	Gm12878	Gm12878	185.409
K562_H4K4Me1	K562	Gm12878	32.0789
K562_H4K4Me1	Hmec	Gm12878	4.1813
K562_H4K4Me1	Huvec	Gm12878	1.4658
K562_H4K4Me1	Nhek	Gm12878	0
K562_H4K4Me1	Ensemble	Gm12878	0
K562_H4K4Me1	Gm12878	K562	73.8259
K562_H4K4Me1	K562	K562	47.5274
K562_H4K4Me1	Hmec	K562	0.248314
K562_H4K4Me1	Huvec	K562	6.71653
K562_H4K4Me1	Nhek	K562	0
K562_H4K4Me1	Ensemble	K562	0
K562_H4K4Me1	Gm12878	Hmec	40.9127
K562_H4K4Me1	K562	Hmec	14.1918
K562_H4K4Me1	Hmec	Hmec	1.53668
K562_H4K4Me1	Huvec	Hmec	2.14668
K562_H4K4Me1	Nhek	Hmec	3.13534
K562_H4K4Me1	Ensemble	Hmec	7.30666
K562_H4K4Me1	Gm12878	Huvec	127.169
K562_H4K4Me1	K562	Huvec	20.2671
K562_H4K4Me1	Hmec	Huvec	0.987463
K562_H4K4Me1	Huvec	Huvec	8.49338
K562_H4K4Me1	Nhek	Huvec	1.17698
K562_H4K4Me1	Ensemble	Huvec	7.25251
K562_H4K4Me1	Gm12878	Nhek	86.0696
K562_H4K4Me1	K562	Nhek	7.38757
K562_H4K4Me1	Hmec	Nhek	0.895656
K562_H4K4Me1	Huvec	Nhek	2.36542
K562_H4K4Me1	Nhek	Nhek	4.75951
K562_H4K4Me1	Ensemble	Nhek	4.38842
K562_H4K4Me2	Gm12878	Gm12878	111.753
K562_H4K4Me2	K562	Gm12878	0
K562_H4K4Me2	Hmec	Gm12878	7.56071
K562_H4K4Me2	Huvec	Gm12878	0
K562_H4K4Me2	Nhek	Gm12878	0
K562_H4K4Me2	Ensemble	Gm12878	0
K562_H4K4Me2	Gm12878	K562	0
K562_H4K4Me2	K562	K562	77.0855
K562_H4K4Me2	Hmec	K562	0.915328
K562_H4K4Me2	Huvec	K562	0
K562_H4K4Me2	Nhek	K562	0
K562_H4K4Me2	Ensemble	K562	0
K562_H4K4Me2	Gm12878	Hmec	0
K562_H4K4Me2	K562	Hmec	30.4148
K562_H4K4Me2	Hmec	Hmec	1.42861
K562_H4K4Me2	Huvec	Hmec	1.97359
K562_H4K4Me2	Nhek	Hmec	0
K562_H4K4Me2	Ensemble	Hmec	0
K562_H4K4Me2	Gm12878	Huvec	103.325
K562_H4K4Me2	K562	Huvec	61.7514
K562_H4K4Me2	Hmec	Huvec	1.26078
K562_H4K4Me2	Huvec	Huvec	8.21532
K562_H4K4Me2	Nhek	Huvec	0
K562_H4K4Me2	Ensemble	Huvec	0
K562_H4K4Me2	Gm12878	Nhek	101.573
K562_H4K4Me2	K562	Nhek	16.0599
K562_H4K4Me2	Hmec	Nhek	1.08807
K562_H4K4Me2	Huvec	Nhek	2.2205
K562_H4K4Me2	Nhek	Nhek	6.55294
K562_H4K4Me2	Ensemble	Nhek	12.9472
K562_H4K4Me3	Gm12878	Gm12878	75.0736
K562_H4K4Me3	K562	Gm12878	0
K562_H4K4Me3	Hmec	Gm12878	20.3165
K562_H4K4Me3	Huvec	Gm12878	0
K562_H4K4Me3	Nhek	Gm12878	0
K562_H4K4Me3	Ensemble	Gm12878	0
K562_H4K4Me3	Gm12878	K562	268.128
K562_H4K4Me3	K562	K562	0
K562_H4K4Me3	Hmec	K562	1.47576
K562_H4K4Me3	Huvec	K562	0
K562_H4K4Me3	Nhek	K562	0
K562_H4K4Me3	Ensemble	K562	0
K562_H4K4Me3	Gm12878	Hmec	23.6245
K562_H4K4Me3	K562	Hmec	18.7153
K562_H4K4Me3	Hmec	Hmec	1.94907
K562_H4K4Me3	Huvec	Hmec	1.86833
K562_H4K4Me3	Nhek	Hmec	2.94199
K562_H4K4Me3	Ensemble	Hmec	0
K562_H4K4Me3	Gm12878	Huvec	47.0848
K562_H4K4Me3	K562	Huvec	25.0132
K562_H4K4Me3	Hmec	Huvec	1.98475
K562_H4K4Me3	Huvec	Huvec	1.49748
K562_H4K4Me3	Nhek	Huvec	4.3578
K562_H4K4Me3	Ensemble	Huvec	0
K562_H4K4Me3	Gm12878	Nhek	45.2163
K562_H4K4Me3	K562	Nhek	9.29404
K562_H4K4Me3	Hmec	Nhek	1.54998
K562_H4K4Me3	Huvec	Nhek	1.58157
K562_H4K4Me3	Nhek	Nhek	0
K562_H4K4Me3	Ensemble	Nhek	6.91632
K562_H4K27ac	Gm12878	Gm12878	161.399
K562_H4K27ac	K562	Gm12878	45.6952
K562_H4K27ac	Hmec	Gm12878	5.9561
K562_H4K27ac	Huvec	Gm12878	0
K562_H4K27ac	Nhek	Gm12878	0
K562_H4K27ac	Ensemble	Gm12878	0
K562_H4K27ac	Gm12878	K562	157.212
K562_H4K27ac	K562	K562	60.7256
K562_H4K27ac	Hmec	K562	0.480712
K562_H4K27ac	Huvec	K562	4.76761
K562_H4K27ac	Nhek	K562	0
K562_H4K27ac	Ensemble	K562	0
K562_H4K27ac	Gm12878	Hmec	26.347
K562_H4K27ac	K562	Hmec	18.4637
K562_H4K27ac	Hmec	Hmec	1.39737
K562_H4K27ac	Huvec	Hmec	1.56273
K562_H4K27ac	Nhek	Hmec	3.28103
K562_H4K27ac	Ensemble	Hmec	15.2924
K562_H4K27ac	Gm12878	Huvec	134.285
K562_H4K27ac	K562	Huvec	16.0509
K562_H4K27ac	Hmec	Huvec	0.863966
K562_H4K27ac	Huvec	Huvec	7.6874
K562_H4K27ac	Nhek	Huvec	0
K562_H4K27ac	Ensemble	Huvec	0
K562_H4K27ac	Gm12878	Nhek	52.6957
K562_H4K27ac	K562	Nhek	7.91525
K562_H4K27ac	Hmec	Nhek	0.978448
K562_H4K27ac	Huvec	Nhek	2.41918
K562_H4K27ac	Nhek	Nhek	3.39965
K562_H4K27ac	Ensemble	Nhek	3.35849
K562_PolII	Gm12878	Gm12878	182.642
K562_PolII	K562	Gm12878	31.6001
K562_PolII	Hmec	Gm12878	4.57655
K562_PolII	Huvec	Gm12878	1.44392
K562_PolII	Nhek	Gm12878	0
K562_PolII	Ensemble	Gm12878	0
K562_PolII	Gm12878	K562	72.3591
K562_PolII	K562	K562	65.2164
K562_PolII	Hmec	K562	0.265506
K562_PolII	Huvec	K562	2.19436
K562_PolII	Nhek	K562	0
K562_PolII	Ensemble	K562	0
K562_PolII	Gm12878	Hmec	58.9577
K562_PolII	K562	Hmec	19.2876
K562_PolII	Hmec	Hmec	2.04806
K562_PolII	Huvec	Hmec	2.6074
K562_PolII	Nhek	Hmec	6.18282
K562_PolII	Ensemble	Hmec	21.6129
K562_PolII	Gm12878	Huvec	179.882
K562_PolII	K562	Huvec	29.8625
K562_PolII	Hmec	Huvec	1.28275
K562_PolII	Huvec	Huvec	11.4419
K562_PolII	Nhek	Huvec	2.37835
K562_PolII	Ensemble	Huvec	0
K562_PolII	Gm12878	Nhek	110.237
K562_PolII	K562	Nhek	10.659
K562_PolII	Hmec	Nhek	1.09913
K562_PolII	Huvec	Nhek	3.22557
K562_PolII	Nhek	Nhek	4.10302
K562_PolII	Ensemble	Nhek	6.16109
K562_RAD21	Gm12878	Gm12878	242.641
K562_RAD21	K562	Gm12878	20.4232
K562_RAD21	Hmec	Gm12878	4.21491
K562_RAD21	Huvec	Gm12878	2.79964
K562_RAD21	Nhek	Gm12878	0
K562_RAD21	Ensemble	Gm12878	0
K562_RAD21	Gm12878	K562	70.3217
K562_RAD21	K562	K562	69.039
K562_RAD21	Hmec	K562	0.25803
K562_RAD21	Huvec	K562	4.26515
K562_RAD21	Nhek	K562	0
K562_RAD21	Ensemble	K562	0
K562_RAD21	Gm12878	Hmec	67.6273
K562_RAD21	K562	Hmec	20.8802
K562_RAD21	Hmec	Hmec	2.07994
K562_RAD21	Huvec	Hmec	2.70385
K562_RAD21	Nhek	Hmec	8.23458
K562_RAD21	Ensemble	Hmec	34.891
K562_RAD21	Gm12878	Huvec	202.224
K562_RAD21	K562	Huvec	29.7058
K562_RAD21	Hmec	Huvec	1.12162
K562_RAD21	Huvec	Huvec	12.6681
K562_RAD21	Nhek	Huvec	3.40296
K562_RAD21	Ensemble	Huvec	13.9793
K562_RAD21	Gm12878	Nhek	92.8936
K562_RAD21	K562	Nhek	11.2501
K562_RAD21	Hmec	Nhek	1.05015
K562_RAD21	Huvec	Nhek	3.03318
K562_RAD21	Nhek	Nhek	8.41571
K562_RAD21	Ensemble	Nhek	6.34873
K562_RNAPII	Gm12878	Gm12878	12.2566
K562_RNAPII	K562	Gm12878	14.1777
K562_RNAPII	Hmec	Gm12878	5.28334
K562_RNAPII	Huvec	Gm12878	2.16775
K562_RNAPII	Nhek	Gm12878	0.160271
K562_RNAPII	Ensemble	Gm12878	0.977457
K562_RNAPII	Gm12878	K562	11.2981
K562_RNAPII	K562	K562	6.9098
K562_RNAPII	Hmec	K562	0.443348
K562_RNAPII	Huvec	K562	1.14209
K562_RNAPII	Nhek	K562	0.103297
K562_RNAPII	Ensemble	K562	1.12606
K562_RNAPII	Gm12878	Hmec	5.08463
K562_RNAPII	K562	Hmec	6.71985
K562_RNAPII	Hmec	Hmec	0.78013
K562_RNAPII	Huvec	Hmec	0.611028
K562_RNAPII	Nhek	Hmec	0.514472
K562_RNAPII	Ensemble	Hmec	1.10671
K562_RNAPII	Gm12878	Huvec	16.437
K562_RNAPII	K562	Huvec	12.705
K562_RNAPII	Hmec	Huvec	0.859151
K562_RNAPII	Huvec	Huvec	1.85057
K562_RNAPII	Nhek	Huvec	0.243405
K562_RNAPII	Ensemble	Huvec	2.24979
K562_RNAPII	Gm12878	Nhek	7.75279
K562_RNAPII	K562	Nhek	4.30056
K562_RNAPII	Hmec	Nhek	0.571199
K562_RNAPII	Huvec	Nhek	0.898272
K562_RNAPII	Nhek	Nhek	0.333446
K562_RNAPII	Ensemble	Nhek	2.37175
Hela_RNAPII	Gm12878	Gm12878	26.3161
Hela_RNAPII	K562	Gm12878	40.9782
Hela_RNAPII	Hmec	Gm12878	26.7064
Hela_RNAPII	Huvec	Gm12878	5.61733
Hela_RNAPII	Nhek	Gm12878	0
Hela_RNAPII	Ensemble	Gm12878	0
Hela_RNAPII	Gm12878	K562	297.312
Hela_RNAPII	K562	K562	19.1403
Hela_RNAPII	Hmec	K562	1.90911
Hela_RNAPII	Huvec	K562	9.0163
Hela_RNAPII	Nhek	K562	0
Hela_RNAPII	Ensemble	K562	29.6325
Hela_RNAPII	Gm12878	Hmec	25.6788
Hela_RNAPII	K562	Hmec	28.1668
Hela_RNAPII	Hmec	Hmec	2.20503
Hela_RNAPII	Huvec	Hmec	1.5231
Hela_RNAPII	Nhek	Hmec	3.19782
Hela_RNAPII	Ensemble	Hmec	29.809
Hela_RNAPII	Gm12878	Huvec	52.0238
Hela_RNAPII	K562	Huvec	24.1824
Hela_RNAPII	Hmec	Huvec	2.71232
Hela_RNAPII	Huvec	Huvec	2.48183
Hela_RNAPII	Nhek	Huvec	0
Hela_RNAPII	Ensemble	Huvec	29.6694
Hela_RNAPII	Gm12878	Nhek	55.1852
Hela_RNAPII	K562	Nhek	12.2157
Hela_RNAPII	Hmec	Nhek	1.77347
Hela_RNAPII	Huvec	Nhek	0.965131
Hela_RNAPII	Nhek	Nhek	0
Hela_RNAPII	Ensemble	Nhek	9.84803
GM12878_RAD21	Gm12878	Gm12878	221.685
GM12878_RAD21	K562	Gm12878	14.5346
GM12878_RAD21	Hmec	Gm12878	4.73626
GM12878_RAD21	Huvec	Gm12878	2.98863
GM12878_RAD21	Nhek	Gm12878	0
GM12878_RAD21	Ensemble	Gm12878	0
GM12878_RAD21	Gm12878	K562	151.228
GM12878_RAD21	K562	K562	49.4899
GM12878_RAD21	Hmec	K562	0.42388
GM12878_RAD21	Huvec	K562	3.05743
GM12878_RAD21	Nhek	K562	0
GM12878_RAD21	Ensemble	K562	0
GM12878_RAD21	Gm12878	Hmec	60.2234
GM12878_RAD21	K562	Hmec	14.8084
GM12878_RAD21	Hmec	Hmec	1.94616
GM12878_RAD21	Huvec	Hmec	2.42315
GM12878_RAD21	Nhek	Hmec	8.15758
GM12878_RAD21	Ensemble	Hmec	34.3417
GM12878_RAD21	Gm12878	Huvec	174.736
GM12878_RAD21	K562	Huvec	18.8554
GM12878_RAD21	Hmec	Huvec	1.18237
GM12878_RAD21	Huvec	Huvec	11.0451
GM12878_RAD21	Nhek	Huvec	1.21292
GM12878_RAD21	Ensemble	Huvec	9.96528
GM12878_RAD21	Gm12878	Nhek	83.9847
GM12878_RAD21	K562	Nhek	7.36986
GM12878_RAD21	Hmec	Nhek	1.01662
GM12878_RAD21	Huvec	Nhek	2.71729
GM12878_RAD21	Nhek	Nhek	9.48194
GM12878_RAD21	Ensemble	Nhek	5.13854

## Sheet: Figure 7C
Figure 7C: Jaccard coefficient based similarity of TADs called on true and predicted interaction counts when training on a different cell line
chr14	Gm12878	K562	Huvec	Hmec	Nhek
Gm12878	0.851297	0.664646	0.772482	0.766241	0.779654
K562	0.627188	0.762688	0.768212	0.825773	0.771472
Huvec	0.649967	0.681837	0.863398	0.825437	0.803404
Hmec	0.550114	0.579083	0.737497	0.830657	0.743802
Nhek	0.643252	0.725984	0.808868	0.83718	0.860768
Ensemble	0.671056	0.714022	0.788028	0.830256	0.792262
chr17	Gm12878	K562	Huvec	Hmec	Nhek
Gm12878	0.766897	0.643685	0.704514	0.733154	0.764597
K562	0.5981	0.712328	0.74073	0.78467	0.756084
Huvec	0.547844	0.537313	0.768044	0.774098	0.781796
Hmec	0.451971	0.524179	0.671284	0.780626	0.712519
Nhek	0.531858	0.594312	0.681498	0.764714	0.803368
Ensemble	0.584573	0.5971	0.710937	0.76917	0.79226
chr19	Gm12878	K562	Huvec	Hmec	Nhek
Gm12878	0.697309	0.554448	0.749423	0.725791	0.731678
K562	0.631122	0.651961	0.731449	0.748849	0.768657
Huvec	0.496565	0.424791	0.750545	0.698264	0.803739
Hmec	0.428882	0.375214	0.653409	0.756045	0.794931
Nhek	0.398058	0.431319	0.669105	0.722436	0.831186
Ensemble	0.521125	0.445794	0.730243	0.758241	0.822652
